# Supplementary material for: Assessment of Luteal Function Using Rectal Palpation, B-Mode Ultrasonography, and Progesterone Determination to Improve Recipient Selection in Embryo Transfer Programs
Source: Animals (Basel). 2023 Sep 9;13(18):2865. doi: 10.3390/ani13182865 (PMC10525574; doi:10.3390/ani13182865)
Supplement: Supplementary file 1 [file animals-13-02865-s001.zip]

Archive with 1 entries (1 files):
- animals-2514980-supplementary.pdf
